# Supplementary material for: Marker-Assisted Backcross Breeding of Drought-Tolerant Maize Lines Transformed by Vacuolar H+-Pyrophosphatase Gene (AnVP1) from Ammopiptanthus nanus
Source: Plants (Basel). 2025 Mar 15;14(6):926. doi: 10.3390/plants14060926 (PMC11945134; doi:10.3390/plants14060926)
Supplement: Supplementary file 1 [file plants-14-00926-s001.zip]

Archive with 1 entries (1 files):
- plants-3506515-supplementary.pdf
